# Supplementary material for: Sucrose non-fermenting related kinase enzyme is essential for cardiac metabolism
Source: Biol Open. 2014 Dec 12;4(1):48–61. doi: 10.1242/bio.20149811 (PMC4295165; doi:10.1242/bio.20149811)
Supplement: Supplementary Material [file supp_bio.20149811_Table_S2.xlsx]

## Sheet: Sheet1
Table S2. List of metabolic genes identified in microarray analysis of Snrk E17.5 mouse hearts.
	SEQ_ID	p-value	Fold Change	ACCESSION	GENE_NAME
	AF075462	0.0372097	1.69984	AF075462	Asap1
	AF090402	0.000228	1.54238	AF090402	Qk
	AF216308	0.000161	1.51724	AF216308	Pigp
	AF223416	0.0325838	1.87495	AF223416	Trdn
	AJ276961	0.030005	2.20178	AJ276961	Clasp2
	AJ489477	0.0303519	1.5091	AJ489477	Pou2f1
	AK002615	0.00920969	2.2047	AK002615	Wdr27
	AK003195	0.019987	1.75385	AK003195	2610528E23Rik
	AK003325	0.0165274	1.58934	AK003325	1110002N22Rik
	AK003688	0.00899972	1.52443	AK003688	Dpy30
	AK005092	0.0203322	1.56469	AK005092	Cend1
	AK005802	0.0123459	1.79267	AK005802	Rbm26
	AK006252	0.00443186	1.58313	AK006252	1700048O20Rik
	AK006595	0.023126	1.65909	AK006595	1700034H15Rik
	AK007373	0.0246085	1.513	AK007373	A930005H10Rik
	AK007912	0.0399101	1.67883	AK007912	Cuta
	AK008998	0.00049	1.60238	AK008998	Atp5g1
	AK009016	0.025038	1.90233	AK009016	Jsrp1
	AK010780	0.0417222	1.52195	AK010780	Defb30
	AK011615	0.049891	1.84595	AK011615	9030624J02Rik
	AK011693	0.0281579	1.57034	AK011693	Rnf157
	AK013636	0.0461527	1.70932	AK013636	Hspb11
	AK015277	0.0256078	1.59872	AK015277	Cfhr3
	AK016225	0.0316951	1.78163	AK016225	4933431G14Rik
	AK016403	0.0142314	1.68654	AK016403	Boll
	AK016952	0.0348568	1.56743	AK016952	Gnb1l
	AK017626	0.0404022	1.53118	AK017626	5730437N04Rik
	AK018482	0.0176396	1.60291	AK018482	Fbxo9
	AK019133	0.00146656	1.525	AK019133	Krt42
	AK019743	0.00222691	1.60301	AK019743	1700086P04Rik
	AK027936	0.00311382	1.68695	AK027936	Smyd1
	AK029421	0.013952	1.55235	AK029421	Nsl1
	AK029531	0.0180626	1.5436	AK029531	Pde1c
	AK029955	0.000362	2.07772	AK029955	N/A
	AK030031	0.0035205	2.08184	AK030031	Ube1y1
	AK030448	0.0417921	1.54576	AK030448	6030443J06Rik
	AK034774	0.010528	1.64458	AK034774	Pcdh18
	AK034878	0.0388756	1.52531	AK034878	Cyb5r4
	AK039862	0.0426068	1.50331	AK039862	N/A
	AK043975	0.0245456	1.51278	AK043975	Snx16
	AK044872	0.0194613	1.59216	AK044872	Camk2d
	AK045057	0.0203175	1.68236	AK045057	Greb1
	AK045688	0.0200666	1.80004	AK045688	N/A
	AK047441	0.0134874	1.51746	AK047441	AI854517
	AK047474	0.00278787	1.67834	AK047474	Tmem108
	AK048455	0.00378922	1.82547	AK048455	Sept6
	AK050031	0.00427598	1.64602	AK050031	Ublcp1
	AK050441	0.00385633	1.57006	AK050441	Elovl7
	AK051102	0.0478527	1.62584	AK051102	Pde4b
	AK051405	0.00621574	1.60789	AK051405	Grk6
	AK051805	0.00687152	1.60721	AK051805	Scn3b
	AK052161	0.000725	1.55834	AK052161	N/A
	AK057671	0.0106045	1.71011	AK057671	Rab7
	AK076657	0.044195	1.66556	AK076657	1700061H18Rik
	AK077601	0.00709591	1.70454	AK077601	Sall2
	AK079665	0.00196127	2.00401	AK079665	N/A
	AK079912	0.00240508	1.58219	AK079912	N/A
	AK080517	0.000881	1.83981	AK080517	Zfp428
	AK080782	0.00957608	1.5332	AK080782	Clasp1
	AK084998	0.000955	1.53956	AK084998	Abhd10
	AK086288	0.0106261	1.7595	AK086288	N/A
	AK087725	0.00703318	1.50563	AK087725	E330011O21Rik
	AK088414	0.00273145	1.6508	AK088414	Cd8a
	AK089118	0.00335564	1.7075	AK089118	E530001K10Rik
	AK089406	0.0278761	1.63236	AK089406	F730016J06Rik
	AK131952	0.0315532	1.72999	AK131952	D630045M09Rik
	AK132228	0.00595816	2.0138	AK132228	Anks1b
	AK133366	0.0369606	2.30925	AK133366	Ddx4
	AK133627	0.0115276	1.64838	AK133627	N/A
	AK135491	0.0474793	1.5451	AK135491	Rsu1
	AK135714	0.0079997	1.64567	AK135714	Pecr
	AK136065	0.00119008	2.05946	AK136065	N/A
	AK137456	1.93e-05	1.62689	AK137456	Mb
	AK137583	0.020468	2.62116	AK137583	N/A
	AK137991	0.0161115	1.71814	AK137991	Pdlim2
	AK138296	0.0465005	1.55103	AK138296	N/A
	AK138503	0.00694905	2.1828	AK138503	Ahnak2
	AK140288	0.0373137	1.92348	AK140288	A230056P14Rik
	AK142777	0.0165498	1.61388	AK142777	Hectd2
	AK142824	0.0481074	1.88343	AK142824	Adh6b
	AK145393	0.0418232	1.54749	AK145393	Gm5946
	AK145770	0.00603395	1.63506	AK145770	Gpx4
	AK146408	0.0243682	1.50532	AK146408	Tatdn2
	AK147147	0.00188614	1.75398	AK147147	Ndufs6
	AK147392	0.0263053	1.62494	AK147392	Tiam1
	AK148382	0.0319587	1.76924	AK148382	Tbc1d2b
	AK154631	0.0226643	2.04966	AK154631	Gm5833
	AK156879	0.0256004	1.50712	AK156879	Gm1966
	AK156980	0.0153468	2.32572	AK156980	N/A
	AK160141	0.00301226	1.62043	AK160141	1700007L15Rik
	AK160723	0.0231541	1.58643	AK160723	Eef1e1
	AK160816	0.00937902	1.98617	AK160816	D11Bwg0517e
	AK163205	0.0247713	1.50959	AK163205	Mpp3
	AK163821	0.0141574	1.51481	AK163821	Rps2
	AK164356	0.0271539	1.63527	AK164356	Ywhag
	AK165208	0.000667	1.73572	AK165208	Clpx
	AK165344	0.0270766	1.7204	AK165344	Ddo
	AK169424	0.0294295	1.69827	AK169424	Gyk
	AK170321	0.0162495	1.83451	AK170321	Rnls
	AK170579	0.00770178	1.54601	AK170579	Pde4a
	AK171183	0.00330933	1.74013	AK171183	N/A
	AK173188	0.0101178	1.5857	AK173188	Ccdc88c
	AK180283	0.0290669	1.73618	AK180283	Rmnd1
	AK181678	0.0482128	1.51896	AK181678	N/A
	AK182364	0.0345912	1.57321	AK182364	Aprt
	AK186582	0.0223123	1.58899	AK186582	N/A
	AK186650	0.0111718	1.55287	AK186650	N/A
	AK187594	0.00696639	1.6048	AK187594	N/A
	AK188255	0.0274124	1.60765	AK188255	N/A
	AK190046	0.0115623	1.70091	AK190046	N/A
	AK190465	0.00604294	1.97507	AK190465	N/A
	AK201408	0.00234125	1.54045	AK201408	N/A
	AK202301	0.000743	1.7462	AK202301	N/A
	AK204365	0.0298715	1.56461	AK204365	N/A
	AK207688	0.0360479	1.83494	AK207688	Rbmxrt
	AK211473	0.00210801	1.61036	AK211473	N/A
	AK212033	0.00311447	1.54061	AK212033	B230380D07Rik
	AK212710	0.00506246	1.68228	AK212710	N/A
	AK216043	0.00838589	1.53068	AK216043	N/A
	AK217025	0.00173411	1.61621	AK217025	Flywch1
	AY089789	0.0315584	1.90658	AY089789	N/A
	AY738720	0.00881676	1.55258	AY738720	Crem
	BC002043	0.0455486	1.58665	BC002043	Cdkn1a
	BC002082	0.000685	1.91939	BC002082	Fabp3
	BC002097	0.00662591	1.65737	BC002097	Ndufc2
	BC002126	0.000125	1.5774	BC002126	Gabarap
	BC002177	0.00435295	1.5549	BC002177	2310016E02Rik
	BC002215	0.00196022	1.60988	BC002215	Dkkl1
	BC002299	0.00341862	1.58996	BC002299	Ccdc88c
	BC003890	0.00176461	1.52466	BC003890	Mrps17
	BC004716	0.00297527	1.67568	BC004716	Ttc35
	BC004728	0.0262325	1.92449	BC004728	Smagp
	BC005657	0.000422	1.82171	BC005657	Psat1
	BC009140	0.0223749	1.58479	BC009140	Mfsd5
	BC010787	0.0283456	1.59345	BC010787	Tmem205
	BC010979	0.0030833	1.58457	BC010979	Cox7a2
	BC011114	0.000125	1.63119	BC011114	Ndufa4
	BC011426	0.00144022	1.76466	BC011426	BC011426
	BC011495	0.0472887	1.58254	BC011495	Zfand2b
	BC012246	0.0115685	1.51987	BC012246	Psmb5
	BC015271	0.0128352	1.55952	BC015271	Ckb
	BC016426	0.00848651	1.50319	BC016426	Msx1
	BC016606	0.00138848	1.67561	BC016606	Psmg2
	BC017603	0.047704	1.56002	BC017603	Tmx1
	BC018238	0.0269682	1.73125	BC018238	Fgf13
	BC018331	0.00613125	1.89095	BC018331	Ms4a6d
	BC018384	0.0306529	1.51698	BC018384	Scp2
	BC018468	0.00871308	1.71294	BC018468	Erlec1
	BC020015	0.010289	1.61443	BC020015	Apln
	BC021337	0.00486167	1.50521	BC021337	Tmem48
	BC021382	0.00395944	2.00408	BC021382	Mccc1
	BC021427	0.00541488	1.54479	BC021427	Hmmr
	BC021794	0.0345959	1.51935	BC021794	Rnmt
	BC022103	0.011557	1.79772	BC022103	Nacc2
	BC022973	0.0136361	1.51909	BC022973	Ankrd23
	BC023032	0.0152969	1.63623	BC023032	Cend1
	BC023498	0.00893955	1.52875	BC023498	Slc39a4
	BC023803	0.0219016	1.5959	BC023803	AI428936
	BC024346	0.00115673	1.53472	BC024346	Magmas
	BC024379	0.0462318	1.51837	BC024379	Bcl10
	BC024693	0.000951	1.77322	BC024693	Pfdn1
	BC024941	0.00202593	1.53909	BC024941	Med28
	BC026533	0.0174301	1.68164	BC026533	Rpl22l1
	BC026859	0.0223181	1.50716	BC026859	Exoc6
	BC027023	0.0359077	1.50904	BC027023	Zfp286
	BC027269	0.00211195	1.50743	BC027269	Tceal8
	BC027277	0.0149072	1.87115	BC027277	Nme4
	BC027353	0.000884	1.89646	BC027353	Trim29
	BC027531	0.00119074	1.54544	BC027531	Cox8b
	BC027564	0.00217209	1.63353	BC027564	Snrnp27
	BC027628	0.0332925	1.54254	BC027628	Asf1a
	BC027642	0.000134	1.61969	BC027642	Acyp2
	BC028510	0.000712	1.74629	BC028510	Serf1
	BC028758	0.000278	1.58951	BC028758	Ly6h
	BC028958	0.012664	1.53891	BC028958	Prph2
	BC028981	0.0174759	1.52351	BC028981	1110058L19Rik
	BC029669	0.000593	1.75536	BC029669	Mgst3
	BC030344	0.00270988	1.53542	BC030344	Txndc17
	BC031118	0.0200918	1.76361	BC031118	Slc22a5
	BC031357	0.00181531	1.55673	BC031357	Tubb3
	BC031607	0.00265994	1.56268	BC031607	Uqcrb
	BC031798	0.0498489	1.71535	BC031798	Klk1b8
	BC031922	0.0105523	1.52086	BC031922	Crip1
	BC033609	0.0345376	1.51668	BC033609	D15Ertd621e
	BC034363	0.00108395	1.57365	BC034363	Cycs
	BC034408	4.61e-05	1.57995	BC034408	Uqcr
	BC036958	0.000663	1.53262	BC036958	Trp53inp2
	BC036989	0.0035332	1.70629	BC036989	Ndufb3
	BC036990	0.00391488	1.53181	BC036990	Mt1
	BC037206	0.00208386	1.5384	BC037206	Atp1a3
	BC037761	0.00821797	1.82163	BC037761	Dpm3
	BC038891	0.00543379	1.74189	BC038891	2610528E23Rik
	BC038905	0.0133381	1.72759	BC038905	Nxnl2
	BC040065	0.00705876	1.53037	BC040065	Gng11
	BC040079	0.0031687	1.53045	BC040079	Pdcd6
	BC040778	0.00773236	1.51961	BC040778	N/A
	BC044773	0.0126124	1.78485	BC044773	Nbn
	BC045152	0.00215015	1.53784	BC045152	Lect1
	BC047266	0.0273574	1.89645	BC047266	4930572J05Rik
	BC048464	0.0119608	1.51794	BC048464	Nenf
	BC048507	0.0125091	2.39773	BC048507	BC048507
	BC049566	0.0040918	1.5061	BC049566	Fundc2
	BC049580	0.017567	1.64352	BC049580	1190002H23Rik
	BC049623	0.0322088	1.54533	BC049623	Cox4i2
	BC049639	0.0328258	1.62836	BC049639	1110008P14Rik
	BC050769	0.00963901	1.93657	BC050769	Tuba3b
	BC051207	0.00436655	1.56025	BC051207	Snrpe
	BC051473	0.000997	1.60283	BC051473	Rbx1
	BC052020	0.00511165	1.60015	BC052020	Slc32a1
	BC052086	0.00454881	1.5154	BC052086	Mrpl34
	BC052214	0.00457428	1.60951	BC052214	Mrpl32
	BC052343	0.00954949	1.53829	BC052343	Pgk2
	BC052928	0.0268161	1.578	BC052928	Ppcdc
	BC054426	0.0007	1.73264	BC054426	Fabp4
	BC054522	0.00513276	1.56629	BC054522	Tfrc
	BC056393	0.00176841	1.50383	BC056393	N/A
	BC056443	0.0281626	1.51429	BC056443	Nudt8
	BC056640	0.00401846	1.53749	BC056640	D19Ertd737e
	BC056967	0.0363705	2.07527	BC056967	2700097O09Rik
	BC057026	0.0130719	1.56373	BC057026	Ubtd2
	BC057143	0.00184565	1.52485	BC057143	Rchy1
	BC057212	0.0216004	1.52553	BC057212	Il12rb1
	BC058516	0.0121696	2.03359	BC058516	Ppdpf
	BC058959	0.00161111	1.60187	BC058959	Mrps18a
	BC059224	0.00167067	1.53778	BC059224	1200009O22Rik
	BC059710	0.00361932	1.58655	BC059710	Fmc1
	BC060974	0.0224372	1.51586	BC060974	Cox7a1
	BC060983	0.0394673	1.68919	BC060983	Adam32
	BC061213	0.0346877	1.57634	BC061213	Pou1f1
	BC061221	0.00770672	1.72656	BC061221	Ckmt2
	BC062097	0.00096	1.51107	BC062097	Csde1
	BC062161	0.0440416	1.90504	BC062161	Scx
	BC063064	0.0198349	1.53637	BC063064	Mapkapk2
	BC066815	0.0165157	1.8927	BC066815	Slc38a1
	BC068240	0.0100929	1.53073	BC068240	Tspan12
	BC068257	0.00837503	1.57203	BC068257	Hmg20a
	BC069180	0.0280661	1.58601	BC069180	Rragb
	BC069220	0.0291728	1.64666	BC069220	Hcst
	BC069942	0.0301154	1.94167	BC069942	Nostrin
	BC080788	0.0318332	1.55952	BC080788	Eif3j
	BC082804	0.0354895	1.93903	BC082804	Rfwd2
	BC083060	0.00218773	1.64285	BC083060	Shoc2
	BC089464	0.00380605	1.50582	BC089464	Bex1
	BC089547	0.00821714	1.5661	BC089547	Tuba3a
	BC089589	0.00849814	2.16883	BC089589	6530401N04Rik
	BC093513	0.00248065	2.11499	BC093513	Cps1
	BC096559	0.0396899	1.65301	BC096559	Myct1
	BC096577	0.0351806	2.39249	BC096577	Ccdc122
	BC098228	0.0130011	1.58421	BC098228	1700006J14Rik
	BC099439	0.0188025	1.57334	BC099439	Gm15698
	BC099865	0.0178344	1.8507	BC099865	Hes5
	BC100393	0.0225959	1.53965	BC100393	Klhl13
	BC100397	0.000107	1.50154	BC100397	Rps7
	BC100483	0.0053743	1.62147	BC100483	Serp2
	BC103515	0.00692607	1.7395	BC103515	Mpl
	BC104308	0.0101236	1.82263	BC104308	Olfr368
	BC104310	0.0202608	1.57125	BC104310	Olfr504
	BC106147	0.00666498	1.76569	BC106147	Gpx4
	BC107186	0.0124089	1.64919	BC107186	Lypd5
	BC109355	0.0072194	1.83611	BC109355	Prps1l1
	BC111444	0.0101856	1.67617	BC111444	Igh-VS107
	BC113756	0.00294443	1.62367	BC113756	Mela
	BC113792	0.0455979	1.66763	BC113792	AF529169
	BC115523	0.0361407	1.74134	BC115523	Nrip2
	BC115584	0.000702	1.5559	BC115584	Ydjc
	BC115593	0.0332028	2.16062	BC115593	Hdgfl1
	BC116227	0.0149576	1.91403	BC116227	Il1f9
	BC116242	0.0021335	1.65741	BC116242	2300009A05Rik
	BC116788	0.030483	1.73187	BC116788	Ccdc51
	BC117106	0.012508	1.89797	BC117106	Retnlg
	BC117963	0.0131907	2.06061	BC117963	Clasp2
	BC118010	0.0318769	1.56287	BC118010	Grik4
	BC119608	0.00891701	1.52594	BC119608	Phxr1
	BC119621	0.00365675	1.72102	BC119621	Utp18
	BC120850	0.0235925	1.55941	BC120850	Olfr13
	BC125528	0.0381349	1.50999	BC125528	Myl10
	BC129896	0.0337081	1.98034	BC129896	Papolb
	BC131941	0.00190238	1.52317	BC131941	Gnat2
	BC132130	0.0297036	1.69519	BC132130	Bex6
	BC132215	0.00601678	2.12122	BC132215	Kcnip2
	BC132371	0.00512489	1.50328	BC132371	Higd1a
	BC132450	0.0455574	1.5345	BC132450	Gchfr
	BC132468	0.0266418	1.9222	BC132468	Olfr960
	BC134361	0.0141985	1.97794	BC134361	Npb
	BC140392	0.00200481	1.65189	BC140392	Olfr480
	BC145652	0.0303046	1.67464	BC145652	Mesp2
	BC145971	0.0498972	1.60957	BC145971	Cacng3
	BC146008	0.00255587	2.69646	BC146008	Hist1h2ah
	BC148321	0.00112089	1.58743	BC148321	Olfr107
	BC148345	0.00415555	1.7425	BC148345	Oit3
	BC156107	0.00224206	1.68833	BC156107	Hist2h3b
	BC156965	0.00801968	1.74329	BC156965	Hist2h3b
	NM_001085500	0.00418766	1.55764	NM_001085500	Cisd3
	NM_001093759	0.0263404	1.75205	NM_001093759	2410002O22Rik
	NM_001099664	0.0099504	2.12825	NM_001099664	Npw
	NM_001100608	0.0100734	1.51885	NM_001100608	Gm15450
	NR_002167	0.0186087	1.77562	NR_002167	E530001F21Rik
	NR_002866	0.0217042	1.59402	NR_002866	Dio3os
	NR_003632	0.00744656	1.84572	NR_003632	EG627782
	S53290	0.032334	1.52211	S53290	Adrb3
	U10093	0.00276373	1.80979	U10093	Klra7
	U63133	0.0354458	2.1194	U63133	Mela
	U83174	0.0250927	1.61698	U83174	Gt(ROSA)26Sor
	U96273	0.026774	1.7981	U96273	Mas1
	X62581	0.0367626	1.95344	X62581	Ube1y1
	X65980	0.0112762	1.54343	X65980	Myl10
	X95399	0.0144713	1.83511	X95399	Cbx1
	X98059	0.0162543	1.67485	X98059	N/A
	XM_001002269	0.000351	1.52164	XM_001002269	Gm8290
	XM_001003736	0.000792	2.0084	XM_001003736	Gm9372
	XM_001004017	0.00557763	1.8781	XM_001004017	Gm6763
	XM_001004022	0.0393215	1.81755	XM_001004022	Gm8764
	XM_001004753	0.00675801	1.77391	XM_001004753	Gm9304
	XM_001004846	0.00145086	1.54554	XM_001004846	Gm6969
	XM_001004878	0.00291913	1.9135	XM_001004878	Gm14490
	XM_001472327	0.00211348	2.42108	XM_001472327	4930558N11Rik
	XM_001472450	0.00102607	1.68831	XM_001472450	Gm7123
	XM_001472466	0.000228	1.54342	XM_001472466	Gm5955
	XM_001473078	0.0288001	2.37671	XM_001473078	Gm2301
	XM_001473292	0.0266847	1.61221	XM_001473292	Gm2388
	XM_001473426	0.00316893	1.70837	XM_001473426	Gm6229
	XM_001473432	0.0143727	1.52922	XM_001473432	E230029C05Rik
	XM_001474128	0.0131181	1.5773	XM_001474128	Gm10270
	XM_001474382	0.0197525	1.69326	XM_001474382	Olfr157
	XM_001474596	0.0123044	1.75053	XM_001474596	2900016B01Rik
	XM_001474858	0.0227402	1.86197	XM_001474858	Gm2821
	XM_001474900	0.00475302	1.74376	XM_001474900	Gm9716
	XM_001474976	0.0160176	1.91854	XM_001474976	Gm9682
	XM_001475048	0.000665	1.61452	XM_001475048	Gm16418
	XM_001475540	0.0299908	1.52292	XM_001475540	Gm5509
	XM_001475899	0.00455321	1.61342	XM_001475899	Gm2962
	XM_001476173	0.0296831	1.96648	XM_001476173	Gm3013
	XM_001476571	0.014187	1.53421	XM_001476571	Gm3244
	XM_001476710	0.017695	1.66626	XM_001476710	Gm3437
	XM_001476725	0.0012971	2.49722	XM_001476725	Gm8211
	XM_001476933	0.005149	1.66602	XM_001476933	Gm3492
	XM_001477007	0.0125607	2.33724	XM_001477007	Gm8304
	XM_001477173	0.000673	1.65913	XM_001477173	Gm13342
	XM_001477212	0.0159072	1.57226	XM_001477212	Gm3556
	XM_001477224	0.000744	2.27725	XM_001477224	Gm3577
	XM_001477500	0.0231347	1.61195	XM_001477500	Gm3650
	XM_001478048	0.00606378	1.62835	XM_001478048	Gm12074
	XM_001478119	0.000708	1.62098	XM_001478119	Gm10039
	XM_001478452	0.0220293	1.90124	XM_001478452	Gm3910
	XM_001478810	0.0108523	1.62307	XM_001478810	1110006G14Rik
	XM_001479067	0.00755212	1.60497	XM_001479067	E130201H02Rik
	XM_001479079	0.00831137	1.52081	XM_001479079	Gm4209
	XM_001479103	0.00546047	1.63328	XM_001479103	Gm4114
	XM_001479675	0.0323545	1.94735	XM_001479675	Gm4347
	XM_001479708	0.0376538	1.73992	XM_001479708	4933401B06Rik
	XM_001480152	0.0121243	1.51377	XM_001480152	Gm4430
	XM_001480175	0.00544936	2.11941	XM_001480175	Gm4440
	XM_001480618	0.00954882	1.72177	XM_001480618	Gm15531
	XM_001480801	0.00145216	1.50636	XM_001480801	Gm9844
	XM_001480907	0.012682	1.51655	XM_001480907	Gm4613
	XM_001481137	0.0290211	1.58956	XM_001481137	Gm4695
	XM_001481166	0.0283809	1.65241	XM_001481166	Gm14277
	XM_128459	0.00160146	2.49134	XM_128459	1110018H23Rik
	XM_138832	0.00516503	2.69311	XM_138832	Gm4938
	XM_139243	0.0197608	1.78431	XM_139243	Gm4822
	XM_139514	0.00979243	1.76205	XM_139514	Gm4825
	XM_140295	1.93e-05	2.11879	XM_140295	Gm4838
	XM_141310	0.00597015	1.58457	XM_141310	Gm13981
	XM_143595	0.00887587	1.52671	XM_143595	Gm4862
	XM_144761	8.37e-05	2.32931	XM_144761	Gm4761
	XM_145468	0.0224676	1.71578	XM_145468	Gm4883
	XM_146182	0.00407079	1.68391	XM_146182	Gm4888
	XM_356468	0.0060238	2.1773	XM_356468	Gm5172
	XM_356549	0.000957	1.7596	XM_356549	Gm12260
	XM_357078	0.000734	1.565	XM_357078	Gm5247
	XM_357368	0.0313487	1.67707	XM_357368	Prdx6-rs2
	XM_357669	0.00435896	2.09502	XM_357669	Gm5316
	XM_357690	0.000341	1.68837	XM_357690	Gm5321
	XM_484346	0.000342	2.05932	XM_484346	Gm5457
	XM_486166	0.0377088	1.79959	XM_486166	Adad2
	XM_618803	0.000433	1.55505	XM_618803	Gm5426
	XM_619909	0.000254	1.51361	XM_619909	Gm5848
	XM_620236	0.00428498	1.83329	XM_620236	Gm5870
	XM_621386	0.0142987	1.50187	XM_621386	Gm5958
	XM_621774	0.000204	1.75531	XM_621774	Gm6003
	XM_622034	0.00580805	1.76987	XM_622034	Gm6025
	XM_884867	0.000236	1.57044	XM_884867	Gm6155
	XM_885137	0.001449	1.54274	XM_885137	Gm6177
	XM_885235	0.00279598	1.53275	XM_885235	Gm6186
	XM_885330	0.00159907	1.53183	XM_885330	Dph3b
	XM_885540	0.00659067	1.50132	XM_885540	Apoo-ps
	XM_886207	0.0153975	1.66591	XM_886207	Gm6259
	XM_886369	0.00185419	1.63694	XM_886369	Gm6272
	XM_886378	0.0123333	1.52225	XM_886378	Gm5048
	XM_887151	0.000541	1.76465	XM_887151	Gm4853
	XM_887733	0.0145884	1.88958	XM_887733	Gm5393
	XM_887851	0.0050622	1.56633	XM_887851	Gm6425
	XM_891531	0.00202802	2.50237	XM_891531	Gm11362
	XM_892497	0.0137626	1.50068	XM_892497	Gm6790
	XM_893647	0.00448012	2.12364	XM_893647	Gm6923
	XM_894265	0.00178772	1.56892	XM_894265	Gm6969
	XM_894484	0.0281136	1.67765	XM_894484	Gm6613
	XM_894901	0.000281	1.74451	XM_894901	Gm11619
	XM_894970	0.00204121	1.52246	XM_894970	Gm6746
	XM_909198	0.00359202	2.28518	XM_909198	Kif4b
	XM_973155	0.000653	1.65484	XM_973155	Gm7380
	XM_973255	0.0395461	1.68366	XM_973255	Slx
	XM_973282	0.0014711	2.33715	XM_973282	Gm7302
	XM_976867	0.0188174	1.55098	XM_976867	Gm7189
	XM_977607	0.00522426	1.74996	XM_977607	EG665536
	XM_979282	0.00342346	1.63258	XM_979282	Gm7219
	XM_983179	0.0011414	1.69355	XM_983179	1810013D10Rik
	XM_983617	0.00286059	1.61445	XM_983617	Gm4943
	XM_984432	0.015503	1.66514	XM_984432	4930548F15Rik
	XM_992575	0.0490348	1.55407	XM_992575	Gm14424
	XM_994790	0.00342597	1.55435	XM_994790	Gm9026
	AB013468	0.015798	-1.50263	AB013468	Cyth2
	AB059643	0.0125738	-1.58706	AB059643	Clmn
	AB222602	0.0036038	-1.51275	AB222602	Prpf19
	AB236331	0.0308407	-2.32865	AB236331	Ceacam1
	AB255881	0.0346709	-2.57131	AB255881	Abca8a
	AB281678	0.0316326	-1.86247	AB281678	Vps13c
	AF020681	0.0114171	-1.64072	AF020681	Runx2
	AF074973	0.0354416	-1.65506	AF074973	Oprm1
	AF110802	0.0050074	-1.87241	AF110802	Il18bp
	AF188008	0.0128363	-1.81668	AF188008	Plec1
	AF191212	0.0114628	-1.67421	AF191212	Nr4a3
	AF228705	0.002153	-2.29985	AF228705	Nfat5
	AF228706	0.0153374	-2.18209	AF228706	Nfat5
	AF439859	0.0296438	-1.60836	AF439859	Cald1
	AF464161	0.0234994	-1.53487	AF464161	N/A
	AF464180	0.0114403	-1.95309	AF464180	Pcdha4
	AF492452	0.00131626	-1.8338	AF492452	Cdc42bpa
	AF498302	0.0319992	-2.47101	AF498302	Rian
	AF503943	0.00778387	-1.60551	AF503943	4932425I24Rik
	AJ271912	0.00154547	-1.85819	AJ271912	Tsc1
	AJ619664	0.00492528	-1.67842	AJ619664	Acaca
	AK003147	0.00692529	-2.64745	AK003147	Tnnt3
	AK003723	0.000569	-2.121	AK003723	Xiap
	AK004201	0.0202973	-1.52485	AK004201	Nme6
	AK005305	0.0471949	-2.41779	AK005305	1300002E11Rik
	AK005461	0.00437355	-1.70253	AK005461	Tbc1d5
	AK005552	0.0154125	-1.51863	AK005552	Sfrs5
	AK005562	0.015549	-1.58965	AK005562	Eml2
	AK005663	0.00569852	-2.19064	AK005663	Svip
	AK006202	0.020905	-1.90466	AK006202	1700021F13Rik
	AK006321	0.00650894	-1.59281	AK006321	1700025B11Rik
	AK007197	0.00662347	-1.69276	AK007197	Tmem138
	AK008381	0.0438463	-1.67869	AK008381	Atl2
	AK008417	0.0275709	-2.01829	AK008417	Foxo3
	AK008432	0.00973434	-1.60159	AK008432	2010203P06Rik
	AK008921	0.0421075	-1.52874	AK008921	2210414B05Rik
	AK009786	0.0240805	-1.63655	AK009786	Ccdc82
	AK010293	0.0487299	-1.71826	AK010293	Sult4a1
	AK010894	0.00372124	-1.72055	AK010894	2510003B16Rik
	AK011187	0.0180351	-2.36384	AK011187	Far1
	AK011333	0.037492	-4.6633	AK011333	Sftpa1
	AK011414	0.028504	-2.67239	AK011414	Gigyf2
	AK012535	0.0298658	-1.52683	AK012535	2700078K21Rik
	AK013065	0.0151466	-1.6128	AK013065	Cspp1
	AK013649	0.047933	-1.6355	AK013649	Setd5
	AK015946	0.0185705	-1.54525	AK015946	4930449I24Rik
	AK016054	0.0205469	-1.56939	AK016054	4930547E14Rik
	AK016790	0.0103748	-5.32029	AK016790	Orly
	AK017319	0.0359579	-1.67306	AK017319	5430419D17Rik
	AK017715	0.0220439	-2.0333	AK017715	Sltm
	AK018487	0.0156306	-2.13791	AK018487	Ckmt1
	AK018968	0.01936	-1.50937	AK018968	4933433G08Rik
	AK018974	0.0103827	-1.68462	AK018974	1700052I22Rik
	AK019789	0.0223633	-1.60399	AK019789	4930567J20Rik
	AK020535	0.00381902	-1.72444	AK020535	9530002K18Rik
	AK020974	0.00370203	-1.59478	AK020974	Rnf219
	AK028552	0.00367728	-1.55461	AK028552	Myo10
	AK029042	0.0353416	-2.00833	AK029042	Capn12
	AK029595	0.0113315	-1.51054	AK029595	Tbl1xr1
	AK032504	0.0450278	-1.70898	AK032504	6430573F11Rik
	AK033090	0.0224022	-1.67771	AK033090	Zfp410
	AK034100	0.0173607	-1.53258	AK034100	Mgrn1
	AK034276	0.00755029	-1.65343	AK034276	Lrrc4c
	AK034871	0.00337951	-1.72263	AK034871	Vcan
	AK036622	0.0186215	-1.55586	AK036622	March3
	AK036952	0.0406934	-1.52939	AK036952	Enpp1
	AK037967	0.00997806	-1.6179	AK037967	Mkln1
	AK038289	0.0142152	-1.52311	AK038289	Gramd3
	AK038612	0.037477	-1.51142	AK038612	Lats1
	AK038915	0.0341196	-1.85797	AK038915	Med15
	AK039938	0.0471408	-1.52108	AK039938	Parp11
	AK040640	0.00196482	-1.7747	AK040640	A530001N23Rik
	AK041398	0.0183127	-1.65078	AK041398	A630007B06Rik
	AK043439	0.0165032	-1.64333	AK043439	N/A
	AK043826	0.00536566	-1.7277	AK043826	Tulp4
	AK043879	0.0429186	-1.70458	AK043879	Abi3bp
	AK044919	0.0375434	-1.7022	AK044919	Dido1
	AK045143	0.0218234	-1.58131	AK045143	Tnpo3
	AK045188	0.00076	-1.65384	AK045188	Myst4
	AK045744	0.0434474	-1.51724	AK045744	Tmem181d-ps
	AK045755	0.022161	-1.55061	AK045755	N/A
	AK046300	0.012933	-1.91289	AK046300	N/A
	AK047316	0.00764684	-1.54633	AK047316	Dcaf8
	AK048239	0.00580586	-1.81923	AK048239	Sfrs15
	AK048404	0.0319816	-1.61016	AK048404	Myef2
	AK049015	0.00387164	-1.56608	AK049015	Itpr1
	AK049126	0.000186	-1.77398	AK049126	Dclk2
	AK049576	0.0334549	-1.54071	AK049576	Mdm4
	AK049905	0.0198357	-1.70787	AK049905	Prosc
	AK049958	0.00218243	-1.67487	AK049958	Gria1
	AK050520	0.0367473	-1.51794	AK050520	Khdrbs1
	AK050670	0.00216431	-1.61345	AK050670	Numa1
	AK051966	0.0458695	-1.56667	AK051966	Clspn
	AK052056	0.0161111	-1.50168	AK052056	Chka
	AK052060	0.00235085	-1.57141	AK052060	C330023M02Rik
	AK052148	0.0381427	-1.91849	AK052148	Lrba
	AK052176	0.00549315	-1.81956	AK052176	Efr3a
	AK052278	0.00443563	-1.74193	AK052278	Mgat4a
	AK052312	0.00163195	-1.51209	AK052312	Dgkd
	AK052980	0.0152131	-1.66495	AK052980	Ltbp2
	AK053076	0.0141158	-1.70789	AK053076	Als2cl
	AK054038	0.0330347	-1.83371	AK054038	Arhgef10
	AK054096	0.00350645	-1.52828	AK054096	Zbtb38
	AK078205	0.00278375	-1.61245	AK078205	Taf15
	AK080370	0.0360154	-1.53074	AK080370	Kdm6a
	AK080485	0.00987867	-1.69518	AK080485	Mnda
	AK080919	0.0444738	-1.87184	AK080919	Tll1
	AK081788	0.043411	-1.70958	AK081788	1700055N04Rik
	AK082555	0.0309708	-1.51956	AK082555	D430036J16Rik
	AK083279	0.0209441	-1.58695	AK083279	Cope
	AK083970	0.00436682	-2.64985	AK083970	Limd1
	AK085115	0.0059795	-2.21092	AK085115	Odf2l
	AK085769	0.0379423	-1.54584	AK085769	D030016E14Rik
	AK086107	0.0343489	-1.90918	AK086107	Myof
	AK086582	0.00451928	-1.88691	AK086582	Abi3bp
	AK086699	0.00814143	-1.57689	AK086699	Farp2
	AK086738	0.0161499	-1.62814	AK086738	Tmem87a
	AK087070	0.0436979	-1.61882	AK087070	Ccdc85a
	AK087303	0.00418692	-1.98795	AK087303	Utrn
	AK087772	0.0414924	-1.6201	AK087772	Sox5
	AK089654	0.0438382	-1.94013	AK089654	Mfap3l
	AK129151	0.00497742	-3.05343	AK129151	Igsf3
	AK129201	0.0162516	-2.07223	AK129201	Dst
	AK129235	0.0384848	-1.52256	AK129235	Taok2
	AK132022	0.0139446	-1.92654	AK132022	Terf1
	AK132381	0.0320844	-1.65472	AK132381	Tpr
	AK132581	0.00176534	-1.82049	AK132581	Pam
	AK132808	0.0414588	-1.5199	AK132808	Zdbf2
	AK133324	0.00404594	-1.511	AK133324	Thsd7a
	AK133775	0.0334911	-1.52168	AK133775	Mga
	AK133999	0.000683	-3.40322	AK133999	Rbm5
	AK134268	0.0499876	-2.27013	AK134268	Tmem87a
	AK135758	0.00465807	-1.80149	AK135758	Fmn1
	AK135814	0.0243373	-1.544	AK135814	Usp7
	AK136285	0.0421123	-2.62964	AK136285	C030046E11Rik
	AK137226	0.0190448	-7.07582	AK137226	Myh11
	AK137545	0.0485495	-1.59554	AK137545	Tmtc1
	AK137648	0.0483606	-1.54943	AK137648	Hat1
	AK138592	0.0341317	-1.55846	AK138592	N/A
	AK139338	0.020448	-1.84423	AK139338	Mib1
	AK139486	0.0011219	-2.04031	AK139486	Pola1
	AK139522	0.0224336	-1.55529	AK139522	N/A
	AK139629	0.000418	-2.45663	AK139629	Foxo3
	AK139772	0.0266337	-1.51767	AK139772	N/A
	AK139885	0.00492287	-1.62094	AK139885	Senp7
	AK140242	0.0413512	-1.79851	AK140242	Wdr60
	AK140814	0.0264304	-1.87182	AK140814	2310022A10Rik
	AK141824	0.0037635	-2.06411	AK141824	Dhx9
	AK143444	0.0096562	-1.85033	AK143444	Hivep2
	AK143672	0.0148888	-1.62561	AK143672	Atp2b4
	AK143773	0.0315876	-1.63229	AK143773	Slc43a2
	AK144241	0.0325352	-1.82994	AK144241	Aldh3a1
	AK144662	0.0122344	-1.52308	AK144662	N/A
	AK144727	0.0450952	-1.58537	AK144727	Ccdc109a
	AK145822	0.018049	-1.50723	AK145822	Fosl2
	AK145861	0.0120524	-1.53358	AK145861	Trim39
	AK146306	0.00826392	-1.63942	AK146306	Wwp2
	AK147312	0.00207488	-2.2065	AK147312	Lztfl1
	AK147757	0.017992	-1.57497	AK147757	Arhgap30
	AK148231	0.0257753	-1.63784	AK148231	Traf3
	AK151069	0.0161455	-2.9152	AK151069	Spp1
	AK152002	0.0145147	-1.69291	AK152002	Fnbp1l
	AK155149	0.00153564	-1.63804	AK155149	D430007A19Rik
	AK155169	0.00918276	-1.79431	AK155169	N/A
	AK155646	0.00815755	-1.90303	AK155646	Adcy7
	AK156148	0.0479507	-1.83248	AK156148	N/A
	AK156593	0.0113209	-2.02147	AK156593	Parp14
	AK157736	0.0108749	-1.50541	AK157736	Camk2d
	AK157782	0.0287673	-1.70742	AK157782	Ttn
	AK158187	0.0319983	-1.59193	AK158187	Dennd4a
	AK161079	0.0417303	-1.56332	AK161079	Cmtm8
	AK161272	0.048679	-2.05289	AK161272	Penk
	AK161459	0.00118118	-1.96459	AK161459	Ppp4r1l
	AK161972	0.0415771	-1.50889	AK161972	Tatdn1
	AK162135	0.00515761	-1.69211	AK162135	Rbm25
	AK162442	0.032859	-1.87617	AK162442	Macf1
	AK163097	0.0148582	-1.82692	AK163097	4933407K13Rik
	AK163110	0.0175588	-2.13691	AK163110	Srrm2
	AK163381	0.0477619	-2.28178	AK163381	Zfp217
	AK163516	0.033636	-1.89786	AK163516	Xpo4
	AK163710	0.000711	-1.71878	AK163710	Tulp4
	AK163861	0.0116422	-1.61992	AK163861	Mlh1
	AK164805	0.0365985	-1.52236	AK164805	Commd7
	AK165346	0.00954234	-1.82334	AK165346	Kcnj15
	AK165391	0.0308719	-1.62841	AK165391	Prpf4b
	AK165660	0.00261812	-1.64622	AK165660	Tmem176a
	AK165802	0.0164465	-1.72651	AK165802	Gm12296
	AK165803	0.000384	-1.86759	AK165803	Pik3c2b
	AK165876	0.00203563	-1.55816	AK165876	4930511M06Rik
	AK166114	0.0059376	-1.62562	AK166114	Slc9a2
	AK166274	0.0463721	-1.61565	AK166274	9330188P03Rik
	AK169954	0.00787031	-1.6118	AK169954	Srcap
	AK170700	0.0224856	-1.71182	AK170700	5033414D02Rik
	AK171001	0.019408	-1.62206	AK171001	Srrm2
	AK171886	0.0486304	-1.64912	AK171886	Slfn5
	AK172078	0.00747484	-1.52555	AK172078	Atp6v0a1
	AK172420	0.00575731	-1.91828	AK172420	Abcc3
	AK172948	0.0242341	-1.61831	AK172948	Fam179b
	AK173244	0.000989	-1.83468	AK173244	Fhdc1
	AK177718	0.0280318	-1.57369	AK177718	N/A
	AK197973	0.00590364	-1.64556	AK197973	Neat1
	AK203557	0.0114656	-1.50543	AK203557	Nf2
	AK220378	0.0179019	-1.90275	AK220378	Macf1
	AY072796	0.000978	-2.25264	AY072796	Ccrl1
	AY172988	0.0372517	-1.68375	AY172988	Gm3448
	AY227197	0.0245631	-2.00037	AY227197	Ugt1a6a
	AY512920	0.0232003	-1.52493	AY512920	Mdn1
	AY769436	0.0196977	-2.06036	AY769436	Mier1
	BC003448	0.0496571	-2.96599	BC003448	Tspan1
	BC003822	0.0328105	-3.07425	BC003822	Gstm1
	BC004637	0.0169664	-1.74022	BC004637	C1ra
	BC004714	0.0151605	-1.69715	BC004714	Hspa2
	BC006904	0.0436398	-2.17921	BC006904	Ltf
	BC009086	0.0333799	-1.64922	BC009086	Fam3c
	BC009809	0.00312117	-1.54033	BC009809	Ggh
	BC010459	0.0206213	-1.96482	BC010459	Nucb2
	BC010726	0.0106191	-1.98945	BC010726	Pla2g7
	BC010820	0.0318908	-1.55925	BC010820	Atoh1
	BC010975	0.0294636	-1.96994	BC010975	Sod3
	BC011089	0.0146018	-4.04599	BC011089	Cyp2f2
	BC011141	0.0277882	-1.53996	BC011141	Gadd45a
	BC011513	0.00754186	-1.59989	BC011513	Myb
	BC012672	0.00585729	-2.25209	BC012672	Chad
	BC012692	0.0460818	-2.32213	BC012692	Akr1e1
	BC012706	0.0339662	-2.557	BC012706	Pon1
	BC012717	0.0327464	-1.52765	BC012717	N/A
	BC013477	0.0015379	-1.67772	BC013477	Adh1
	BC013518	0.0130916	-2.13381	BC013518	Inmt
	BC014689	0.00310699	-1.84079	BC014689	Prpf39
	BC014809	0.01744	-1.78644	BC014809	Tpm2
	BC014858	0.0470222	-2.40148	BC014858	Emb
	BC016416	0.0064172	-2.12776	BC016416	Acsl4
	BC017155	0.00424367	-1.55284	BC017155	Trp53rk
	BC018319	0.0233199	-2.33743	BC018319	C1s
	BC018551	0.00688664	-1.51185	BC018551	Sox10
	BC019198	0.0344414	-3.44971	BC019198	Ces3
	BC019726	0.0413312	-1.58483	BC019726	Paip1
	BC019763	0.0173736	-1.65091	BC019763	N/A
	BC020144	0.0439526	-1.71751	BC020144	Dsg2
	BC020152	0.0217068	-1.99236	BC020152	Itgbl1
	BC023121	0.0136231	-1.51555	BC023121	Cflar
	BC023922	0.0459831	-1.55375	BC023922	Osr1
	BC024110	0.0242115	-1.55898	BC024110	Slc35a3
	BC024448	0.0138804	-1.51083	BC024448	Golt1a
	BC025044	0.0286687	-1.51243	BC025044	S100a10
	BC025067	0.0202537	-2.57073	BC025067	Snhg8
	BC025851	0.0340006	-1.57922	BC025851	Marveld3
	BC026142	0.0245932	-2.02227	BC026142	Myh11
	BC026375	0.00687048	-3.12205	BC026375	Gpnmb
	BC026452	0.000923	-1.83035	BC026452	Dnajc18
	BC026502	0.0358455	-1.55157	BC026502	Spire2
	BC026623	0.0119201	-1.5422	BC026623	Ncor1
	BC027098	0.00976796	-1.70842	BC027098	Abhd2
	BC027518	0.0021741	-3.90761	BC027518	Scgb1a1
	BC027554	0.0192859	-1.523	BC027554	Cmtm8
	BC028431	0.0145922	-1.57778	BC028431	Folr4
	BC028506	0.0209375	-1.50253	BC028506	Zfx
	BC028805	0.0494498	-2.26443	BC028805	Rassf9
	BC029110	0.00286166	-1.57958	BC029110	Dido1
	BC029808	0.0474319	-2.73208	BC029808	Tspan8
	BC031429	0.00647109	-1.53415	BC031429	Prss12
	BC031475	5.42e-05	-1.63396	BC031475	5830443L24Rik
	BC031846	0.0236898	-1.63798	BC031846	Sec63
	BC034659	0.0433513	-1.57683	BC034659	Slc19a2
	BC037588	0.0435699	-1.50117	BC037588	2700078K21Rik
	BC038875	0.0407671	-1.68383	BC038875	Kbtbd11
	BC039988	0.0297809	-1.6976	BC039988	Gatsl3
	BC042793	0.0228434	-2.43963	BC042793	Fam83e
	BC043031	0.0116978	-1.80437	BC043031	Snrnp35
	BC043106	0.00192891	-2.39258	BC043106	4933427D14Rik
	BC046332	0.0304279	-2.22319	BC046332	Nap1l5
	BC046420	0.00537516	-1.75889	BC046420	Dpt
	BC048354	0.0285945	-1.69953	BC048354	Dnajc21
	BC048468	0.0359982	-1.50904	BC048468	Agtpbp1
	BC049109	0.040029	-1.50656	BC049109	2610021K21Rik
	BC049584	0.0241815	-1.89166	BC049584	Rsph1
	BC049736	0.00905671	-1.52804	BC049736	1700011F03Rik
	BC050814	0.00629398	-1.64646	BC050814	Afap1
	BC050965	0.0460177	-1.54273	BC050965	Fzd3
	BC051046	0.0190958	-2.21745	BC051046	Ddx3y
	BC051178	0.0185222	-1.73816	BC051178	Tmem117
	BC052315	0.0240109	-1.71777	BC052315	Bcl6
	BC052917	0.0102171	-1.85605	BC052917	Fosl1
	BC053516	0.0194379	-1.75098	BC053516	Nek5
	BC053526	0.00282009	-1.85359	BC053526	Rpia
	BC054375	0.00464923	-5.15178	BC054375	Plunc
	BC056462	0.0107051	-1.58575	BC056462	Pdzd4
	BC057153	0.0134664	-1.96186	BC057153	N/A
	BC057154	0.0374158	-1.76266	BC057154	Rock1
	BC057638	0.0303773	-1.9205	BC057638	Amot
	BC057890	0.0060239	-1.69264	BC057890	Rbm45
	BC058111	0.0342994	-1.50562	BC058111	Zhx3
	BC058679	0.0032342	-1.51592	BC058679	Il6st
	BC058732	0.0296564	-1.67905	BC058732	Uhmk1
	BC060957	0.0427811	-1.63155	BC060957	Ccdc113
	BC061134	0.00034	-2.11101	BC061134	Gsta1
	BC061164	0.0217862	-1.64779	BC061164	Pcp4
	BC062206	0.0277976	-1.50417	BC062206	Sept11
	BC064772	0.00172094	-1.72544	BC064772	Prl2c4
	BC064793	0.00246958	-1.92783	BC064793	Cyp17a1
	BC066158	0.00315393	-1.64815	BC066158	Zfp825
	BC068229	0.0158473	-1.63149	BC068229	2700054A10Rik
	BC075699	0.00107527	-1.54051	BC075699	Cirbp
	BC080317	0.0339603	-1.5124	BC080317	Col8a2
	BC085243	0.0254725	-1.56303	BC085243	Rpl3l
	BC086881	0.0176741	-1.52355	BC086881	Lst1
	BC086910	0.0380363	-2.2962	BC086910	Scgb3a1
	BC087891	0.0124233	-7.6419	BC087891	LOC100040786
	BC089022	0.0119181	-1.6695	BC089022	Krt18
	BC089159	0.00914106	-2.113	BC089159	Dhx9
	BC089569	0.0146126	-2.62083	BC089569	Ugt1a10
	BC089613	0.0411759	-1.50605	BC089613	Mup20
	BC091763	0.0225642	-2.99413	BC091763	Gstm1
	BC095947	0.0220922	-2.2867	BC095947	Hoxb4
	BC096053	0.0245943	-2.07414	BC096053	Tmem139
	BC096438	0.0329297	-1.53118	BC096438	Gm13103
	BC100303	0.040614	-1.53856	BC100303	A530040E14Rik
	BC100414	0.0102536	-8.49418	BC100414	LOC100040744
	BC107255	0.0141899	-1.65585	BC107255	Xlr3a
	BC108408	9.24e-05	-1.68519	BC108408	Nr2f1
	BC111873	0.00600465	-1.73061	BC111873	Klhl11
	BC111880	0.0397094	-2.21186	BC111880	C1s
	BC111892	3.17e-05	-2.29849	BC111892	Lars2
	BC113141	0.0185748	-1.54382	BC113141	Pik3ap1
	BC115833	0.0193686	-2.12055	BC115833	Adcy7
	BC116365	0.0371769	-1.88707	BC116365	Ly6g6c
	BC116366	0.0180692	-1.54952	BC116366	Ly6g6c
	BC116926	0.00928985	-1.52094	BC116926	Tcp11l1
	BC117086	0.006473	-9.86683	BC117086	Ssty2
	BC120716	0.0351977	-1.58621	BC120716	Rpl22l1
	BC120771	0.0178681	-1.57892	BC120771	9530003J23Rik
	BC120829	0.048875	-1.58074	BC120829	Irak3
	BC125006	0.0005	-1.63705	BC125006	1810010H24Rik
	BC125281	0.00293129	-2.00029	BC125281	Lhx8
	BC125414	0.00968367	-1.7032	BC125414	Il21
	BC125424	0.0385207	-1.60513	BC125424	Has1
	BC127959	0.0273765	-1.50445	BC127959	Olfr813
	BC129894	0.00896269	-1.65163	BC129894	Hspa1l
	BC132167	0.0116152	-1.58168	BC132167	Insig1
	BC132274	0.00822638	-1.50264	BC132274	Gpha2
	BC132390	0.0110614	-1.59186	BC132390	Grit
	BC132416	0.00302356	-1.7144	BC132416	Prr15
	BC132555	0.0250095	-2.11538	BC132555	Zrsr1
	BC132572	0.0308023	-2.40373	BC132572	Gsta1
	BC139770	0.0103312	-2.03903	BC139770	Rel
	BC140418	0.013964	-1.53229	BC140418	Olfr126
	BC145834	0.000394	-1.73145	BC145834	Gpr77
	BC145898	0.00112791	-1.66874	BC145898	Copg2
	BC145982	0.0126258	-1.75486	BC145982	Lars2
	BC148473	0.0340601	-1.72563	BC148473	Psg23
	BC148517	0.0114194	-1.56766	BC148517	Lsamp
	BC148544	0.0328073	-1.57148	BC148544	Mecom
	BC148595	0.0175116	-1.59609	BC148595	Ptprj
	BC152356	0.00279599	-1.66043	BC152356	Brd1
	BC152942	0.0427212	-1.53108	BC152942	Snw1
	BC156504	0.00313454	-1.80431	BC156504	Nfat5
	BC156514	0.0193675	-1.67985	BC156514	Zfyve9
	BC156657	0.0146871	-1.65722	BC156657	Olfr122
	BC156727	0.0252543	-1.54816	BC156727	Mrvi1
	BC156802	0.0181328	-1.51224	BC156802	Adamts8
	CT010199	0.0244292	-1.71273	CT010199	Sp100
	DQ864977	0.00484408	-2.50011	DQ864977	Rock2
	DQ874391	0.028541	-5.12212	DQ874391	Orly
	L48988	0.0121733	-2.26229	L48988	Tnnt3
	L48989	0.011774	-2.81606	L48989	Tnnt3
	L48990	0.000806	-2.57538	L48990	Tnnt3
	L49466	0.0320376	-1.97205	L49466	Tnnt3
	NM_001017393	0.0194906	-6.48328	NM_001017393	MGC107098
	NM_001017394	0.00847897	-5.60761	NM_001017394	LOC100039753
	NM_001025241	0.0154724	-9.62262	NM_001025241	LOC434960
	NM_001085515	0.0180308	-1.51354	NM_001085515	AI464131
	NM_001085538	0.0145969	-2.15941	NM_001085538	Gm11757
	NM_001097617	0.00411377	-1.71921	NM_001097617	C1s
	NM_001103152	0.0260322	-4.61536	NM_001103152	LOC100040223
	NM_001111058	0.0262324	-2.1552	NM_001111058	Cd33
	NM_001111286	0.0297468	-1.68656	NM_001111286	Omt2a
	NM_009220	0.0127	-6.03026	NM_009220	Ssty1
	NM_023546	0.0177845	-5.96573	NM_023546	Ssty2
	NM_029383	0.0270301	-1.56743	NM_029383	Cldn22
	NM_207162	0.00279146	-10.5274	NM_207162	LOC382133
	NR_002142	0.0147923	-1.5089	NR_002142	Rpph1
	NR_002851	0.0253819	-2.07183	NR_002851	Snord82
	U10440	0.0338791	-1.51799	U10440	Cdkn1b
	U29504	0.018697	-1.94847	U29504	Zfp26
	U46135	0.0272756	-1.5207	U46135	Lepr
	U50414	0.00116792	-1.95803	U50414	Pik3r1
	U61110	0.0128091	-1.60942	U61110	Eya1
	U67203	0.000123	-2.23759	U67203	Macf1
	U78299	0.00372805	-1.79845	U78299	Fpr3
	U79523	0.00129636	-2.3585	U79523	Pam
	X16834	0.031229	-2.13646	X16834	Lgals3
	XM_001002180	0.0317155	-1.59383	XM_001002180	Gm9234
	XM_001002804	0.00178814	-2.34354	XM_001002804	C1rb
	XM_001471980	0.00793818	-1.53643	XM_001471980	Gm1985
	XM_001472168	0.00919737	-1.5481	XM_001472168	Gm2023
	XM_001472421	0.0166394	-1.53728	XM_001472421	1700008B15Rik
	XM_001472840	0.0423178	-1.55415	XM_001472840	Gm2219
	XM_001473162	0.00732049	-1.51275	XM_001473162	Gm9970
	XM_001474698	0.0393912	-1.52342	XM_001474698	Gm2778
	XM_001474780	0.0359271	-1.56107	XM_001474780	Mbnl1
	XM_001475462	0.0430126	-1.6219	XM_001475462	Klhl2
	XM_001475488	0.0062037	-1.64813	XM_001475488	Gm11517
	XM_001475539	0.00292475	-1.78405	XM_001475539	LOC100040563
	XM_001475592	0.00482668	-1.70456	XM_001475592	Gm3073
	XM_001475789	0.0183761	-1.57742	XM_001475789	Gm3376
	XM_001476558	0.0286082	-1.75563	XM_001476558	Gm15342
	XM_001476587	0.0429048	-1.5409	XM_001476587	Gm9833
	XM_001476612	0.0448	-2.0405	XM_001476612	Gm15753
	XM_001476751	0.0136648	-1.56151	XM_001476751	B830012L14Rik
	XM_001476853	0.0286665	-1.87867	XM_001476853	Gm3402
	XM_001476873	0.0188988	-1.99128	XM_001476873	Gm3404
	XM_001476887	0.0367247	-1.84114	XM_001476887	Gm3409
	XM_001477124	0.0378728	-1.67766	XM_001477124	Gm3548
	XM_001477289	0.0319001	-1.96384	XM_001477289	Bend4
	XM_001477326	0.0331454	-1.66488	XM_001477326	Gm14535
	XM_001478200	0.00904711	-1.78658	XM_001478200	Gm13960
	XM_001478378	0.000952	-1.72706	XM_001478378	Gm3793
	XM_001478665	0.0399851	-2.10307	XM_001478665	Gm3984
	XM_001479070	0.00609273	-1.50549	XM_001479070	N/A
	XM_001479115	0.00517258	-1.97431	XM_001479115	Gm4117
	XM_001479391	0.0178376	-1.5056	XM_001479391	A930012L18Rik
	XM_001479648	0.000247	-2.026	XM_001479648	Gm4272
	XM_001479658	0.0245915	-1.85059	XM_001479658	Pik3c2b
	XM_001479743	0.00176669	-1.76253	XM_001479743	Ccdc88a
	XM_001480053	0.047906	-1.52207	XM_001480053	Gm4311
	XM_001480735	0.0365382	-1.54823	XM_001480735	Gm10584
	XM_001480779	0.0390765	-1.68745	XM_001480779	Gm4552
	XM_001480816	0.00177616	-2.1059	XM_001480816	1300002E11Rik
	XM_001480999	0.0218727	-1.64908	XM_001480999	Gm6780
	XM_136914	0.0419817	-1.51325	XM_136914	Gm221
	XM_138893	0.0446829	-1.66527	XM_138893	Gm281
	XM_283765	0.0170943	-3.16629	XM_283765	Ism1
	XM_893895	0.0118979	-1.89099	XM_893895	Serpine3
	XM_896406	0.033013	-1.87105	XM_896406	Gm6217
	XM_905120	0.0420463	-1.73466	XM_905120	Gm12952
	XM_975196	0.0129076	-1.74622	XM_975196	N/A
	XM_979393	0.0407169	-2.48239	XM_979393	4930515G13Rik
	XM_986105	0.020356	-2.01682	XM_986105	Gm8301
	XM_986941	0.00404238	-1.51079	XM_986941	Ms4a4a
	XM_990264	0.0206767	-1.57996	XM_990264	Gm577
	XM_992620	0.00822709	-1.69271	XM_992620	Gm1096
	XM_993154	0.0160097	-1.5974	XM_993154	Ppp1r3e
	XM_993616	0.0320181	-1.67143	XM_993616	Gm8903
	Y17267	0.00336866	-1.59871	Y17267	Birc6
